# Supplementary material for: MosChito rafts as a promising biocontrol tool against larvae of the common house mosquito, Culex pipiens
Source: PLoS One. 2023 Dec 14;18(12):e0295665. doi: 10.1371/journal.pone.0295665 (PMC10721080; doi:10.1371/journal.pone.0295665)
Supplement: S1 Dataset — (XLSX) [file pone.0295665.s001.xlsx]

## Sheet: Foglio1
Figure 2.					Figure 3. (A)							Figure 3. (B)
Aedes albopictus					n=XX	metti i dati come ti sembra più chiaro						n=XX	metti i dati come ti sembra più chiaro
n=25 larvae		bioassay	% mortality
VectoBac Dose: 0.37 mg/L		1	44
No mortality in controls			32
			36
			40
		2	24
			48
			32
			64
		3	20
			56
			72
			60
			44
		4	56
			80
			36
			32
			24
		mean mortality	44.44
		standard error	4.04
			n=18
Culex pipiens
n=25 larvae		bioassay	% mortality	% mortality (Controls)
VectoBac Dose: 0.37 mg/L		1
No mortality in controls
se tu hai mortalità
aggiungi una colonna		2
		?...
		mean mortality
		standard error
			n=XX	n=XX
